# Supplementary material for: Poeciliid male mate preference is influenced by female size but not by fecundity
Source: PeerJ. 2013 Aug 27;1:e140. doi: 10.7717/peerj.140 (PMC3757463; doi:10.7717/peerj.140)
Supplement: Supplemental Information 1 — Raw (Timew⋯ columns) and transformed data (RefSqr.. columns) from all of the individual trials. Females were presented in a random order. [file peerj-01-140-s001.xls]

## Sheet: Sheet1_3
Population	Toxicity	Cave	Species	Genus	M_size	M_weight	Time_w_Sm_F	Time_w_Med_F	Time_w_Lar_F	RefSqrSF	RefSqrMF	RefSqrLF
Oxo	Non	Surf	P.mex	Poe	25	0.34	299	242	270	1.41421	7.68115	5.56776
Oxo	Non	Surf	P.mex	Poe	31	0.76	186	148	152	10.7238	12.3693	12.2066
Oxo	Non	Surf	P.mex	Poe	32	0.83	144	192	214	12.53	10.4403	9.32738
Oxo	Non	Surf	P.mex	Poe	22	0.21	300	190	269	1	10.5357	5.65685
Oxo	Non	Surf	P.mex	Poe	34	0.98	77	256	184	14.9666	6.7082	10.8167
Oxo	Non	Surf	P.mex	Poe	20	0.23	238	142	235	7.93725	12.6095	8.12404
Oxo	Non	Surf	P.mex	Poe	20	0.18	215	221	280	9.27362	8.94427	4.58258
Oxo	Non	Surf	P.mex	Poe	21	0.18	239	214	246	7.87401	9.32738	7.4162
Oxo	Non	Surf	P.mex	Poe	30	0.64	11	241	92	17.0294	7.74597	14.4568
Oxo	Non	Surf	P.mex	Poe	26	0.37	256	300	58	6.7082	1	15.5885
Oxo	Non	Surf	P.mex	Poe	39	1.4	81	114	234	14.8324	13.6748	8.18535
Oxo	Non	Surf	P.mex	Poe	24	0.28	269	265	278	5.65685	6	4.79583
Oxo	Non	Surf	P.mex	Poe	25	0.33	273	269	246	5.2915	5.65685	7.4162
Oxo	Non	Surf	P.mex	Poe	32	0.85	234	150	213	8.18535	12.2882	9.38083
Oxo	Non	Surf	P.mex	Poe	28	0.5	204	256	245	9.84886	6.7082	7.48331
PS0	Tox	Surf	P.mex	Poe	28	0.49	234	298	213	8.18535	1.73205	9.38083
PS0	Tox	Surf	P.mex	Poe	32	0.64	255	173	270	6.78233	11.3137	5.56776
PS0	Tox	Surf	P.mex	Poe	30	0.57	259	213	89	6.48074	9.38083	14.5602
PS0	Tox	Surf	P.mex	Poe	34	1.07	96	222	217	14.3178	8.88819	9.16515
PS0	Tox	Surf	P.mex	Poe	29	0.51	160	195	295	11.8743	10.2956	2.44949
PS0	Tox	Surf	P.mex	Poe	30	0.64	176	210	76	11.1803	9.53939	15
PS0	Tox	Surf	P.mex	Poe	27	0.44	279	236	265	4.69042	8.06226	6
PS0	Tox	Surf	P.mex	Poe	33	0.84	289	297	26	3.4641	2	16.5831
PS0	Tox	Surf	P.mex	Poe	25	0.41	286	239	270	3.87298	7.87401	5.56776
PS0	Tox	Surf	P.mex	Poe	30	0.6	156	240	275	12.0416	7.81025	5.09902
PS0	Tox	Surf	P.mex	Poe	40	1.36	144	107	299	12.53	13.9284	1.41421
PS0	Tox	Surf	P.mex	Poe	30	0.59	122	241	299	13.3791	7.74597	1.41421
PS0	Tox	Surf	P.mex	Poe	26	0.42	233	275	231	8.24621	5.09902	8.3666
PS0	Tox	Surf	P.mex	Poe	38	1.39	264	233	227	6.08276	8.24621	8.60233
PS0	Tox	Surf	P.mex	Poe	33	0.73	163	181	184	11.7473	10.9545	10.8167
Luna	Non	Cave	P.mex	Poe	27	0.32	265	168	162	6	11.5326	11.7898
Luna	Non	Cave	P.mex	Poe	24	0.35	0	83	238	17.3494	14.7648	7.93725
Luna	Non	Cave	P.mex	Poe	25.5	0.43	82	268	293	14.7986	5.74456	2.82843
Luna	Non	Cave	P.mex	Poe	26	0.35	230	224	282	8.42615	8.77496	4.3589
Luna	Non	Cave	P.mex	Poe	32.5	0.7	239	245	183	7.87401	7.48331	10.8628
Luna	Non	Cave	P.mex	Poe	25.5	0.44	31	213	237	16.4317	9.38083	8
Luna	Non	Cave	P.mex	Poe	27	0.52	163	265	245	11.7473	6	7.48331
Luna	Non	Cave	P.mex	Poe	34	0.86	223	280	154	8.83176	4.58258	12.1244
Luna	Non	Cave	P.mex	Poe	27	0.42	251	254	264	7.07107	6.85565	6.08276
Luna	Non	Cave	P.mex	Poe	30	0.66	226	244	259	8.66025	7.54983	6.48074
Luna	Non	Cave	P.mex	Poe	25	0.32	260	276	155	6.40312	5	12.083
Luna	Non	Cave	P.mex	Poe	23	0.2	137	299	236	12.8062	1.41421	8.06226
Luna	Non	Cave	P.mex	Poe	24	0.31	239	221	267	7.87401	8.94427	5.83095
PSV	Tox	Cave	P.mex	Poe	26	0.32	183	197	262	10.8628	10.198	6.245
PSV	Tox	Cave	P.mex	Poe	28	0.4	223	204	282	8.83176	9.84886	4.3589
PSV	Tox	Cave	P.mex	Poe	27	0.35	220	272	283	9	5.38516	4.24264
PSV	Tox	Cave	P.mex	Poe	32	0.62	210	170	274	9.53939	11.4455	5.19615
PSV	Tox	Cave	P.mex	Poe	26	0.32	268	231	263	5.74456	8.3666	6.16441
PSV	Tox	Cave	P.mex	Poe	25	0.28	263	186	226	6.16441	10.7238	8.66025
PSV	Tox	Cave	P.mex	Poe	27	0.37	27	278	295	16.5529	4.79583	2.44949
PSV	Tox	Cave	P.mex	Poe	28	0.4	43	148	129	16.0624	12.3693	13.1149
PSV	Tox	Cave	P.mex	Poe	28	0.4	202	248	297	9.94987	7.28011	2
PSV	Tox	Cave	P.mex	Poe	25	0.28	251	243	234	7.07107	7.61577	8.18535
PSV	Tox	Cave	P.mex	Poe	27	0.36	217	267	285	9.16515	5.83095	4
PSV	Tox	Cave	P.mex	Poe	26	0.35	137	228	235	12.8062	8.544	8.12404
PSV	Tox	Cave	P.mex	Poe	29	0.51	122	259	270	13.3791	6.48074	5.56776
PSV	Tox	Cave	P.mex	Poe	32	0.65	213	268	274	9.38083	5.74456	5.19615
PSV	Tox	Cave	P.mex	Poe	26	0.31	271	287	288	5.47723	3.74166	3.60555
PSX	Tox	Cave	P.mex	Poe	29	0.43	202	212	249	9.94987	9.43398	7.2111
PSX	Tox	Cave	P.mex	Poe	31	0.56	235	252	251	8.12404	7	7.07107
PSX	Tox	Cave	P.mex	Poe	33	0.64	257	159	254	6.63325	11.9164	6.85565
PSX	Tox	Cave	P.mex	Poe	33	0.74	166	200	130	11.619	10.0499	13.0767
PSX	Tox	Cave	P.mex	Poe	27.5	0.36	294	241	259	2.64575	7.74597	6.48074
PSX	Tox	Cave	P.mex	Poe	35	0.7	217	263	0	9.16515	6.16441	17.3494
PSX	Tox	Cave	P.mex	Poe	25	0.31	183	184	294	10.8628	10.8167	2.64575
PSX	Tox	Cave	P.mex	Poe	33	0.59	218	191	277	9.11043	10.4881	4.89898
PSX	Tox	Cave	P.mex	Poe	34	0.63	270	170	287	5.56776	11.4455	3.74166
PSX	Tox	Cave	P.mex	Poe	26	0.3	98	277	297	14.2478	4.89898	2
PSX	Tox	Cave	P.mex	Poe	35	0.88	240	233	234	7.81025	8.24621	8.18535
PSX	Tox	Cave	P.mex	Poe	29.5	0.43	268	271	272	5.74456	5.47723	5.38516
PSX	Tox	Cave	P.mex	Poe	32	0.59	236	261	292	8.06226	6.32456	3
PSXIII	Tox	Cave	P.mex	Poe	30	0.53	110	92	94	13.8203	14.4568	14.3875
PSXIII	Tox	Cave	P.mex	Poe	29	0.45	91	96	205	14.4914	14.3178	9.79796
PSXIII	Tox	Cave	P.mex	Poe	25	0.32	252	205	262	7	9.79796	6.245
PSXIII	Tox	Cave	P.mex	Poe	29	0.47	129	115	109	13.1149	13.6382	13.8564
PSXIII	Tox	Cave	P.mex	Poe	38	1.18	117	150	129	13.5647	12.2882	13.1149
PSXIII	Tox	Cave	P.mex	Poe	27	0.43	278	293	245	4.79583	2.82843	7.48331
PSXIII	Tox	Cave	P.mex	Poe	27	0.43	290	295	297	3.31662	2.44949	2
PSXIII	Tox	Cave	P.mex	Poe	29	0.47	73	106	224	15.0997	13.9642	8.77496
PSXIII	Tox	Cave	P.mex	Poe	32	0.7	243	178	199	7.61577	11.0905	10.0995
PSXIII	Tox	Cave	P.mex	Poe	40	1.48	98	137	156	14.2478	12.8062	12.0416
PSXIII	Tox	Cave	P.mex	Poe	35	1.05	139	152	224	12.7279	12.2066	8.77496
PSXIII	Tox	Cave	P.mex	Poe	33	0.79	200	280	243	10.0499	4.58258	7.61577
PSXIII	Tox	Cave	P.mex	Poe	31	0.71	270	292	247	5.56776	3	7.34847
PSXIII	Tox	Cave	P.mex	Poe	23	0.25	145	122	180	12.49	13.3791	11
PSXIII	Tox	Cave	P.mex	Poe	35	1.02	202	262	275	9.94987	6.245	5.09902
G. eury	Tox	Surf	G. Eury	Gamb	20	0.15	141.37	176.23	179.61	12.6345	11.17	11.0177
G. eury	Tox	Surf	G. Eury	Gamb	21	0.18	159.43	189.04	192.18	11.8983	10.5811	10.4317
G. eury	Tox	Surf	G. Eury	Gamb	20	0.18	228.76	252.36	293.94	8.49941	6.97424	2.65707
G. eury	Tox	Surf	G. Eury	Gamb	20	0.14	172.84	180.79	229.25	11.3208	10.964	8.47054
G. eury	Tox	Surf	G. Eury	Gamb	20	0.17	273.17	225.64	247.37	5.27541	8.68101	7.32325
G. eury	Tox	Surf	G. Eury	Gamb	21	0.16	177.82	200.81	230.19	11.0986	10.0095	8.41487
G. eury	Tox	Surf	G. Eury	Gamb	19	0.13	208.66	179.17	185.83	9.60937	11.0377	10.7317
G. eury	Tox	Surf	G. Eury	Gamb	20	0.15	98.91	140.08	239.16	14.2158	12.6854	7.86384
G. eury	Tox	Surf	G. Eury	Gamb	22	0.2	247.31	236.22	142.13	7.32735	8.0486	12.6044
G. eury	Tox	Surf	G. Eury	Gamb	21	0.15	232.22	255.76	260.93	8.29337	6.72607	6.33009
G. eury	Tox	Surf	G. Eury	Gamb	21	0.19	240.19	260.48	243.2	7.79808	6.36553	7.60263
G. eury	Tox	Surf	G. Eury	Gamb	20	0.14	237.36	220.15	129.54	7.97747	8.99166	13.0943
G. eury	Tox	Surf	G. Eury	Gamb	19	0.12	132.62	168.99	195.76	12.9761	11.4896	10.2587
G. eury	Tox	Surf	G. Eury	Gamb	20	0.16	261.44	237.53	242.11	6.28967	7.96681	7.67398
G. eury	Tox	Surf	G. Eury	Gamb	22	0.21	228.21	241.89	253.07	8.53171	7.6883	6.92315
G. sex	Non	Surf	G. Sex	Gamb	20	0.19	259.02	238.84	178.2	6.4792	7.88416	11.0815
G. sex	Non	Surf	G. Sex	Gamb	20	0.19	190.77	177.6	200.25	10.499	11.1086	10.0374
G. sex	Non	Surf	G. Sex	Gamb	21	0.2	205.28	59.44	291.72	9.78366	15.5422	3.04631
G. sex	Non	Surf	G. Sex	Gamb	19	0.15	167.3	198.17	204.43	11.5629	10.1405	9.827
G. sex	Non	Surf	G. Sex	Gamb	20	0.17	263.05	241.75	170.48	6.16036	7.6974	11.4245
G. sex	Non	Surf	G. Sex	Gamb	19	0.17	179.36	138.47	116.57	11.0291	12.7487	13.5805
G. sex	Non	Surf	G. Sex	Gamb	20	0.18	279.27	227.03	295.93	4.66154	8.60058	2.25167
G. sex	Non	Surf	G. Sex	Gamb	19	0.16	162.42	240.37	267.33	11.772	7.78653	5.80259
G. sex	Non	Surf	G. Sex	Gamb	23	0.24	245.96	98.22	158.3	7.41889	14.2401	11.9457
G. sex	Non	Surf	G. Sex	Gamb	19	0.14	181.79	125.93	235.76	10.9183	13.2314	8.07713
G. sex	Non	Surf	G. Sex	Gamb	22	0.2	233.76	239.19	252.01	8.2	7.86193	6.99929
G. sex	Non	Surf	G. Sex	Gamb	20	0.23	164.85	82.08	142.12	11.6683	14.7959	12.6048
G. sex	Non	Surf	G. Sex	Gamb	19	0.18	269.21	249.05	225.77	5.63826	7.20763	8.67352
G. sex	Non	Surf	G. Sex	Gamb	19	0.16	255.41	143.69	251.6	6.75204	12.5423	7.02851
G. sex	Non	Surf	G. Sex	Gamb	22	0.24	150.82	193.12	239.96	12.2548	10.3865	7.81281
L. sulph	Tox	Surf	L. Sulph	Limia	23	0.23	189.53	237.21	220.23	10.5579	7.98686	8.98721
L. Sulph	Tox	Surf	L. Sulph	Limia	25	0.22	147.43	208.17	235.62	12.3923	9.63483	8.08579
L. Sulph	Tox	Surf	L. Sulph	Limia	34	0.74	178.11	252.56	290.12	11.0856	6.95989	3.29848
L. Sulph	Tox	Surf	L. Sulph	Limia	24	0.23	252.08	213.14	253.28	6.99428	9.37337	6.90797
L. Sulph	Tox	Surf	L. Sulph	Limia	23	0.22	157.79	179.78	148.53	11.967	11.01	12.3479
L. Sulph	Tox	Surf	L. Sulph	Limia	28	0.36	231.22	241.08	207.49	8.35344	7.7408	9.67006
L. Sulph	Tox	Surf	L. Sulph	Limia	22	0.21	180.34	193.12	262.36	10.9845	10.3865	6.21611
L. Sulph	Tox	Surf	L. Sulph	Limia	31	0.56	184.81	144.99	239.6	10.7791	12.4904	7.83582
L. Sulph	Tox	Surf	L. Sulph	Limia	25	0.2	239.61	225.33	148.37	7.83518	8.69885	12.3544
L. Sulph	Tox	Surf	L. Sulph	Limia	19	0.12	168.5	174.48	84.16	11.5109	11.2481	14.7255
L. Sulph	Tox	Surf	L. Sulph	Limia	23	0.18	201.28	216.11	203.09	9.98599	9.21358	9.89495
L. sulph	Tox	Surf	L. Sulph	Limia	27	0.28	243.12	230.41	247.51	7.60789	8.40179	7.31369
